# Supplementary material for: Weight Gain Predicts Metabolic Syndrome among North Korean Refugees in South Korea
Source: Int J Environ Res Public Health. 2021 Aug 11;18(16):8479. doi: 10.3390/ijerph18168479 (PMC8394171; doi:10.3390/ijerph18168479)
Supplement: Supplementary file 1 [file ijerph-18-08479-s001.zip]

Archive with 1 entries (1 files):
- ijerph-1300102-supplementary.pdf
